# Supplementary material for: NanoSPC: a scalable, portable, cloud compatible viral nanopore metagenomic data processing pipeline
Source: Nucleic Acids Res. 2020 May 22;48(W1):W366–71. doi: 10.1093/nar/gkaa413 (PMC7319573; doi:10.1093/nar/gkaa413)
Supplement: gkaa413_Supplemental_File [file gkaa413_supplemental_file.xlsx]

## Sheet: TableS1
Influenza type or subtype	Antivirals name	Antivirals type	Mutations confer resistance
fluA	Amantadine	M2 ion channel blocker	A30S
fluA	Amantadine	M2 ion channel blocker	A30T
fluA	Amantadine	M2 ion channel blocker	G34E
fluA	Amantadine	M2 ion channel blocker	L26F
fluA	Amantadine	M2 ion channel blocker	L26I+S31N
fluA	Amantadine	M2 ion channel blocker	S31N
fluA	Amantadine	M2 ion channel blocker	V27A
fluA	Amantadine	M2 ion channel blocker	V27A+S31N
AH3N2	Oseltamivir	NA inhibitor	B294S
AH3N2	Oseltamivir	NA inhibitor	Del(245-248)
AH3N2	Oseltamivir	NA inhibitor	E119V
AH3N2	Oseltamivir	NA inhibitor	E119V+I222L
AH3N2	Oseltamivir	NA inhibitor	E119V+I222V
AH3N2	Oseltamivir	NA inhibitor	I222L
AH3N2	Oseltamivir	NA inhibitor	I224K
AH3N2	Oseltamivir	NA inhibitor	Q136K
AH3N2	Oseltamivir	NA inhibitor	R292K
AH3N2	Oseltamivir	NA inhibitor	S331R
AH3N2	Zanamivir	NA inhibitor	E119D
AH3N2	Zanamivir	NA inhibitor	Q136K
AH3N2	Zanamivir	NA inhibitor	R224K
AH3N2	Zanamivir	NA inhibitor	R292K
AH1N1pdm09	Oseltamivir	NA inhibitor	I223K
AH1N1pdm09	Oseltamivir	NA inhibitor	I223R
AH1N1pdm09	Oseltamivir	NA inhibitor	H275Y
AH1N1pdm09	Oseltamivir	NA inhibitor	I223R+H275Y
AH1N1pdm09	Oseltamivir	NA inhibitor	I223V+H275Y
AH1N1pdm09	Oseltamivir	NA inhibitor	B295S
AH1N1pdm09	Oseltamivir	NA inhibitor	E119D+H275Y
AH1N1pdm09	Oseltamivir	NA inhibitor	E119V
AH1N1pdm09	Oseltamivir	NA inhibitor	H275Y+N369K
AH1N1pdm09	Oseltamivir	NA inhibitor	S247N+H275Y
AH1N1pdm09	Oseltamivir	NA inhibitor	V241I+H275Y
AH1N1pdm09	Oseltamivir	NA inhibitor	H275Y+N386K
AH1N1pdm09	Oseltamivir	NA inhibitor	S247N
AH1N1pdm09	Oseltamivir	NA inhibitor	I223M
AH1N1pdm09	Zanamivir	NA inhibitor	I223R
AH1N1pdm09	Zanamivir	NA inhibitor	I223R+H275Y
AH1N1pdm09	Zanamivir	NA inhibitor	Q136K
AH1N1pdm09	Zanamivir	NA inhibitor	E119D+H275Y
AH1N1pdm09	Zanamivir	NA inhibitor	E119V
